# Supplementary material for: Human and Animal Dirofilariasis in Southeast of France
Source: Microorganisms. 2021 Jul 20;9(7):1544. doi: 10.3390/microorganisms9071544 (PMC8307238; doi:10.3390/microorganisms9071544)
Supplement: Supplementary file 1 [file microorganisms-09-01544-s001.zip]

Archive with 4 entries (4 files):
- Suplementary file 1 Dirofilaria immitis microfilaria.avi
- Suplementary file 2 Diroffilaria repens microfilaria.avi
- Figure S2.tif
- Figure S1.tif
